# Supplementary material for: Novel Oncogenic Value of C10orf90 in Colon Cancer Identified as a Clinical Diagnostic and Prognostic Marker
Source: Int J Mol Sci. 2024 Sep 29;25(19):10496. doi: 10.3390/ijms251910496 (PMC11476934; doi:10.3390/ijms251910496)
Supplement: Supplementary file 1 [file ijms-25-10496-s001.zip]

Archive with 1 entries (1 files):
- ijms-3140783-supplementary.xlsx
